# Supplementary material for: Reciprocal Modulation of IK1–INa Extends Excitability in Cardiac Ventricular Cells
Source: Front Physiol. 2016 Nov 15;7:542. doi: 10.3389/fphys.2016.00542 (PMC5108932; doi:10.3389/fphys.2016.00542)
Supplement: Supplementary file 1 [file DataSheet1.ZIP]

Archive with 1 entries (1 files):
- vspn2015.m
