# Supplementary material for: Reciprocal Modulation of IK1–INa Extends Excitability in Cardiac Ventricular Cells
Source: Front Physiol. 2016 Nov 15;7:542. doi: 10.3389/fphys.2016.00542 (PMC5108932; doi:10.3389/fphys.2016.00542)
Supplement: Supplementary file 1 [file DataSheet1.ZIP › vspn2015.m]

%===============================================================================
% Varghese-Spindler-Paterson-Noble Lidocaine manuscript August 2015
% 
% We used the Noble-Varghese-Kohl-Noble 1998 model
% This version is mainly for the drug binding kinetics - Modulated Receptor
% model of block of the fast sodium current. 
% Relevance: The kinetics of drug block is fast - on the same order as the
%   action potential itself and therefore, beat-to-beat changes in action
%   potentials are visible
%
%
% To run this, enter
%   vspn2015();
% in the Command Window of Matlab and a plot should appear of a 1 second
% simulation with 500 uM of the theoretical lidocaine-like drug.
%--------------------------------------------------------------------------

function [t, Y] = vspn2015()
%--------------------------------------------------------------------------
% Initial conditions - these were based on [K]o = 4 mM
%--------------------------------------------------------------------------
y0 = [0.0,         0.9349197,  0.9651958, 1.0,       0.0042614,   ...
      0.4068154,   0.9944036,  0.0016203, 0.0005555, 0.0003542,   ...
      1.88e-5,     1.4e-5,     0.4481927, 0.4531889, 136.5644281, ...
      7.3321223, -92.849333,   1.03e-5,   2.0e-7,    0.001302,    ...
       0.0,        0.9948645,  0.0,       0.0   ];
nvkn98Params = [ ...
        9.5e-5, ... %  1 Cm             microF membrane capacitance
        310.0,  ... %  2 Temperature in Kelvin
        ... % g_Na was 2.5 but 0.5 in paper and NVKN1998 and NN2001 models
        0.5,    ... %  3 g_Na microS    fast_sodium_current
        0.5,   ... %  4 Ina_drug_conc  in mM
        0.4,    ... %  5 Ina_drug_kr    (mMs)^-1 binding to rest state
        4.75e4, ... %  6 Ina_drug_ka    (mMs)^-1 binding to activated state
        4750,   ... %  7 Ina_drug_ki    (mMs)^-1 binding to inactivated state
        7.0,    ... %  8 Ina_drug_lr    s^-1     unbinding from rest state
        200,    ... %  9 Ina_drug_la    s^-1     unbinding from activated state
        5,      ... % 10 Ina_drug_li    s^-1     unbinding from inactivated state
        35,     ... % 11 Ina_shift_hD   mV       drug bound INa hD gate
        140,    ... % 12 Na_o           millimolar extracellular sodium
        5.4,    ... % 13 K_o            millimolar extracellular potassium
        2.0,    ... % 14 Ca_o           millimolar extracellular calcium
        0.5,    ... % 15 g_K1           microS     inward rectifier potassium current
        10.0,   ... % 16 K_mk1          mM         inward rectifier potassium current
        0.0028, ... % 17 g_Kr1          microS     rapid delayed rectifier K current
        0.0017, ... % 18 g_Kr2          microS     rapid delayed rectifier K current
        0.0026, ... % 19 g_Ks           microS     slow delayed rectifier K current
        0.03,   ... % 20 P_kna          dim-less   in E_Ks iKs reversal pot
        0.0003, ... % 21 g_bK           uS         background K current
        0.005,  ... % 22 g_to           uS         transient outward current
        0.001,  ... % 23 g_KNa          uS         Na-activated K current
        20,     ... % 24 k_kNa          mM         Km for activation of Na-act K current
        0.7,    ... % 25 i_NaK_max      nA         Max INaK for Na-K pump
        1.0,    ... % 26 K_mK           mM         Km for Ko in Na-K pump
        40.0,   ... % 27 K_mNa          mM         Km for Nai in Na-K pump
        0.0006, ... % 28 g_bna          uS         conductance of Na background current
        0.0051, ... % 29 g_pna           uS         conductance of persistent Na current
        1.0,    ... % 30 P_Ca           nA/mM      L-type Ca ch Permeability
        0.001,  ... % 31 P_CaK          dim-less   K comp of L-type Ca ch Permeability
        0.01,   ... % 32 P_CaNa         dim-less   Na comp of L-type Ca ch Permeability
        1.0,    ... % 33 FrICa          dim-less    Fraction of L-type Ca ch in Dyadic space
        0.00025, ...% 34 g_bca          uS calcium background current
        0.001,  ... % 35 FRiNaCa        dim-less    sodium calcium exchanger
        0.0005, ... % 36 k_NaCa         nA          sodium calcium exchanger
        ... % gamma was 0.5   but 0.2    in N1998 and NN2001 cellml models
        0.2,    ... % 37 gamma          dim-less    sodium calcium exchanger
        0.0,    ... % 38 d_NaCa         dim-less    sodium calcium exchanger
        0.4,    ... % 39 alpha_up       mM/s        sarcoplasmic reticulum calcium pump
        0.03,   ... % 40 beta_up        mM/s        sarcoplasmic reticulum calcium pump
        0.0003, ... % 41 K_cyca         mM          sarcoplasmic reticulum calcium pump
        0.5,    ... % 42 K_srca         mM          sarcoplasmic reticulum calcium pump
        0.4,    ... % 43 K_xcs          dim-less    sarcoplasmic reticulum calcium pump
        250.0,  ... % 44 K_m_rel        per_second  calcium_release
        0.05,   ... % 45 K_leak_rate 	per_second  calcium_release
        20.0,   ... % 46 Rdecay         1/s         Rate of dyadic space calcium inactiv
        10.0,   ... % 47 Kdecay         mM km for dyadic space calcium
        0.012,  ... % 48 radius         mm          determines cell volume
        0.074,  ... % 49 length         mm          determines cell volume
        0.4,    ... % 50 V_e_ratio      dim-less    determines cell volume
        0.01,   ... % 51 V_up_ratio     dim-less    determines cell volume
        0.1,    ... % 52 V_rel_ratio	dim-less    determines cell volume
        0.1,    ... % 53 V_ds_ratio     dim-less    determines cell volume
        0.01,   ... % 54 DCa            1/s
        0.02,   ... % 55 Calmod         mM          max Calmodulin
        0.05,   ... % 56 Trop           mM          max Troponin
        1e5,    ... % 57 alpha_Calmod	per_millimolar_second 
        1e5,    ... % 58 alpha_Trop     per_millimolar_second 
        50.0,   ... % 59 beta_Calmod	per_second 
        200.0,  ... % 60 beta_Trop      per_second 
        1e-2,   ... % 61 Km_f2   -- kCaChOff   millimolar L_type_Ca_channel
        1e-3,   ... % 62 Km_f2ds -- kmdsainact millimolar L_type_Ca_channel
        0.0005, ... % 63 K_m_Ca_cyt     millimolar calcium_release
        0.01    ... % 64 K_m_Ca_ds      millimolar calcium_release
    ];
    
    t1sec   = [0:0.0001:1];
    options = odeset( 'MaxStep' , 1e-4 ); % Need this to make sure that the integrator does not step past the stimulus pulses

    % Regular (no sensitivity computations) call
    [t, Y] = ode15s( @(t,y) nvkn1998( t, y, '', nvkn98Params) , t1sec, y0, options );

    % Plot membrane potential
    plot( t, Y( :, 17) );
end

%==========================================================================
% Noble-Varghese-Kohl-Noble 1998 model
% 
% Drug binding equations added 08.06.2014
% Other changes:
%    - All parameters are passed in as a single array
%    - The equations for dyadic space calcium concentration changes and 
%      intracellular calcium conc changes were not right in the CellML file
%    - Sign error in eqn for f gate
%
% Compared to the Noble 98 paper, some equations were removed because they
% are not used and therefore do not change the results:
%  x_ACh
%  f_crossbridge
%  f_lightchain
%  Stretch activated currents
%==========================================================================
% Initially Generated from:
% CellML file:   noble_varghese_kohl_noble_1998_a.cellml
% CellML model:  noble_varghese_kohl_noble_1998_basic
% Date and time: 8/6/2014 at 11:09:45 at PM
%-------------------------------------------------------------------------------
% Conversion from CellML 1.0 to MATLAB (init) was done using COR (0.9.31.1409)
%-------------------------------------------------------------------------------
% http://www.cellml.org/
%===============================================================================
function dY = nvkn1998(time, Y, flags, params)

%-------------------------------------------------------------------------------
% State variables
%-------------------------------------------------------------------------------

%  1: d         dimensionless      L-type Ca channel d gate
%  2: f2        dimensionless      L-type Ca channel f2 gate -- not used
%  3: f2ds      dimensionless      L-type Ca channel f2ds gate -- not used
%  4: f         dimensionless      L-type Ca channel f gate
%  5: ActFrac   dimensionless      calcium release kinetics
%  6: ProdFrac  dimensionless      calcium release kinetics
%  7: h         dimensionless      fast sodium_current h_gate
%  8: m         dimensionless      fast sodium current m gate
%  9: Ca_Calmod millimolar         intracellular_calcium calmodulin
% 10: Ca_Trop   millimolar         intracellular_calcium troponin
% 11: Ca_ds     millimolar         Dyadic space calcium concentration
% 12: Ca_i      millimolar         Intracellular calcium concentration
% 13: Ca_rel    millimolar         SR Ca release concentration
% 14: Ca_up     millimolar         SR Ca uptake concentration
% 15: K_i       millimolar         intracellular_potassium_concentration
% 16: Na_i      millimolar         intracellular_sodium_concentration
% 17: V         millivolt          membrane potential
% 18: xr1       dimensionless      rapid_delayed_rectifier_potassium_current_xr1_gate
% 19: xr2       dimensionless      rapid_delayed_rectifier_potassium_current_xr2_gate
% 20: xs        dimensionless      slow_delayed_rectifier_potassium_current_xs_gate
% 21: r         dimensionless      Transient outward K current activation
% 22: s         dimensionless      Transient outward K current inactivation
% 23: hD        dimensionless      Drug bound inactivated Na channels
% 24: b         dimensionless      Drug Bound Na channels


currents = nvkn1998currents( time, Y, params );

%--------------------------------------------------------------------------
% State variables - Use meaningful names
%--------------------------------------------------------------------------
Vm     = Y(17); % mV
Ca_ds  = Y(11); % mM Dyadic space Calcium
Ca_i   = Y(12); % mM cytosolic calcium
%  5: ActFrac (dimensionless)  calcium release kinetics
%  6: ProdFrac (dimensionless) calcium release kinetics
% gates
gate_d    = Y(1); % dimensionless L-type Ca channel d gate
gate_f2   = Y(2); % dimensionless L-type Ca channel f2 gate
gate_f2ds = Y(3); % dimensionless L-type Ca channel Dyadic space f2 gate
gate_f    = Y(4); % dimensionless L-type Ca channel f gate
gate_h    = Y(7); % dimensionless fast sodium current h gate
gate_m    = Y(8); % dimensionless fast sodium current m gate

%--------------------------------------------------------------------------
% Parameters
%--------------------------------------------------------------------------
Cm           = params(1);       % microF membrane capacitance
R_decay      = params(46);   % 
radius       = params(48); % 0.012;       % micrometre (in intracellular_calcium_concentration)
length       = params(49); % 0.074;       % micrometre (in intracellular_calcium_concentration)
V_e_ratio    = params(50); % 0.4;    % dimensionless (in intracellular_calcium_concentration)
V_up_ratio   = params(51); % 0.01;    % dimensionless (in intracellular_calcium_concentration)
V_rel_ratio  = params(52); % 0.1;    % dimensionless (in intracellular_calcium_concentration)
V_ds_ratio   = params(53); % 0.1;    % dimensionless (in intracellular_calcium_concentration)

Calmod       = params(55); % 0.02;        % millimolar (in intracellular_calcium_concentration)
Trop         = params(56); % 0.05;          % millimolar (in intracellular_calcium_concentration)
alpha_Calmod = params(57); % 1e5;   % per_millimolar_second (in intracellular_calcium_concentration)
alpha_Trop   = params(58); % 1e5;   % per_millimolar_second (in intracellular_calcium_concentration)
beta_Calmod  = params(59); % 50.0;   % per_second (in intracellular_calcium_concentration)
beta_Trop    = params(60); % 200.0;    % per_second (in intracellular_calcium_concentration)

Km_f2        = params(61); % 100000.0;   % millimolar (in L_type_Ca_channel)
Km_f2ds      = params(62); % 0.001;      % millimolar (in L_type_Ca_channel)
K_m_Ca_cyt   = params(63); % 0.0005; % millimolar (in calcium_release)
K_m_Ca_ds    = params(64); % 0.01;   % millimolar (in calcium_release)

%-------------------------------------------------------------------------------
% Constants
%-------------------------------------------------------------------------------
F       = 96485.3415;  % coulomb_per_mole (in membrane)
EPSILON = 1e-4; % something close to 0 for L'Hopital's rule

%-------------------------------------------------
% External Inputs
%-------------------------------------------------
stim_amplitude = -25.5;      % -17 is threshold nanoA (in membrane)
stim_duration  = 0.0002;     % second (in membrane)
stim_end       = 100000.0;   % second (in membrane)
stim_period    = 0.25;        % drug case 0.1667;        % second (in membrane)
stim_start     = 0.02;       % 0.1 normally second (in membrane)

%-------------------------------------------------------------------------------
% Computations
%-------------------------------------------------------------------------------
% 1. d gate
% L'Hopital's Rule
E0_d = Vm+24.0-5.0;
if (abs(E0_d) < EPSILON)
   alpha_d = 120.0;
else
   alpha_d = 30.0*E0_d/(1.0-exp(-E0_d/4.0));
end;
% L'Hopital's Rule
if (abs(E0_d) < EPSILON)
   beta_d = 120.0;
else
   beta_d = 12.0*E0_d/(exp(E0_d/10.0)-1.0);
end;

speed_d = 3.0;        % dimensionless (in L_type_Ca_channel_d_gate)
dY(1, 1) = speed_d*(alpha_d*(1.0-gate_d)-beta_d*gate_d);

% 2. f2 gate
dY(2, 1) = 1.0 - Ca_i/(Km_f2+Ca_i) - gate_f2;

% 3. f2-ds gate
dY(3, 1) = R_decay * (1.0 - Ca_ds/(Km_f2ds+Ca_ds) - gate_f2ds);

% 4. f gate
%  modified May 21 2015 to streamline computations.
%  was 
%    E0_f = Vm+34.0;
%    L'Hopital's Rule
%    if (abs(E0_f) < EPSILON)
%       alpha_f = 25.0;
%    else
%       alpha_f = 6.25*E0_f/(exp(E0_f/4.0)-1.0);
%    end;
%    beta_f = 12.0/(1.0+exp(-1.0*(Vm+34.0)/4.0));
E0_f = (Vm+34.0)/4.0;
% L'Hopital's Rule
if (abs(E0_f) < EPSILON)
   alpha_f = 25.0;
else
   alpha_f = 25.0*E0_f/(exp(E0_f)-1.0);
end;
beta_f = 12.0/(1.0+exp(-E0_f));
% speed_f was 0.3 but changed to reduce alternans
speed_f = 0.05;        % dimensionless (in L_type_Ca_channel_f_gate)
% speed_fa introduced to reduce alternans - 1.0 without it
speed_fa = 1.0;
% Modified May 23 2015
% Used to be (based on Errata to Noble 1998 paper):
%  dY(4, 1) = speed_f*(alpha_f*(1.0-gate_f)-beta_f*gate_f);
% Switch to what is in NN2001 cellml model - closer to what was in 1998
% paper before Errata:
CaChon = ( 120 * Ca_i + Km_f2 ) / ( Ca_i + Km_f2 );
dY(4, 1) = speed_f*beta_f*(1.0-gate_f)*CaChon - speed_fa*alpha_f*gate_f;


% 5. fraction activator 
VoltDep      = exp(0.08*(Vm-40.0));
CaiReg       = Ca_i/(Ca_i+K_m_Ca_cyt);
CadsReg      = Ca_ds/(Ca_ds+K_m_Ca_ds);
RegBindSite  = CaiReg+(1.0-CaiReg)*CadsReg;
RegBindSiteSq = RegBindSite * RegBindSite;
ActRate       = 0.0*VoltDep + 500.0*RegBindSiteSq;
InactRate = 60.0 + 500.0*RegBindSiteSq;
% Used to be:
%if (Vm < -50.0)
%   SpeedRel = 5.0;
%else
%   SpeedRel = 1.0;
%end;
rho = 1 + 4/(1 + exp(Vm+50));
PrecFrac = 1.0-Y(5)-Y(6);
dY(5, 1) = ( PrecFrac * ActRate - Y(5) * InactRate) * rho;

% 6. fraction product 
dY(6, 1) = ( Y(5) * InactRate - Y(6) ) * rho;

%--------------------------------------------------------------------------
% Ina
    iNaR = currents( 1 );
    iNaA = currents( 2 );
    iNaI = currents( 3 );
    iNaRp= currents( 4 );
    iNaAp= currents( 5 );
    iNaIp= currents( 6 );

    Ina_drug_conc = params( 4);   % in mM
    Ina_drug_kr   = params( 5);   % (mMs)^-1 binding to rest state
    Ina_drug_ka   = params( 6);   % (mMs)^-1 binding to activated state
    Ina_drug_ki   = params( 7);   % (mMs)^-1 binding to inactivated state
    Ina_drug_lr   = params( 8);   % s^-1     unbinding from rest state
    Ina_drug_la   = params( 9);   % s^-1     unbinding from activated state
    Ina_drug_li   = params(10);   % s^-1     unbinding from inactivated state
    Ina_shift_hD  = params(11);   % mV       drug bound inactivation of fast sodium current hD gate

% 7. h gate
alpha_h = 20.0*exp(-0.125*(Vm+75.0));
beta_h = 2000.0/(1.0+320.0*exp(-0.1*(Vm+75.0)));
dY(7, 1) = alpha_h * iNaI - beta_h * gate_h - ...
    (Ina_drug_kr * iNaR  + Ina_drug_ka * iNaA) * Ina_drug_conc + ...
    (Ina_drug_lr * iNaRp + Ina_drug_la * iNaAp);

% 8. m gate
% L'Hopital's Rule
E0_m = Vm+41.0;
if (abs(E0_m) < EPSILON)
   alpha_m = 2000.0;
else
   alpha_m = 200.0*E0_m/(1.0-exp(-0.1*E0_m));
end
beta_m = 8000.0*exp(-0.056*(Vm+66.0));
dY(8, 1) = alpha_m * (1.0 - gate_m) - beta_m * gate_m;
%--------------------------------------------------------------------------

i_rel   = currents(40); % ((Y(5)/(Y(5)+0.25))^2.0*K_m_rel+K_leak_rate)*Ca_rel;
i_trans = currents(39); % 50.0*(Ca_up-Ca_rel);

V_Cell = 3.141592654 * radius * radius * length; % mm^3 == 1e-6 Liter
V_i_ratio = 1.0-V_e_ratio-V_up_ratio-V_rel_ratio;
V_i = V_Cell*V_i_ratio;
ViF = V_i * F;

% 9. Ca calmodulin
dY(9, 1) = alpha_Calmod*Ca_i*(Calmod-Y(9))-beta_Calmod*Y(9);

% 10. Ca troponin
dY(10, 1) = alpha_Trop*Ca_i*(Trop-Y(10))-beta_Trop*Y(10);

% 11. Ca_ds
i_DSCaTotal  = currents(34); %-2 * i_NaCa_ds  + i_Ca_L_Ca_ds;
Ca_dsi_Xfer  = currents(41); % Kdecay * (Ca_ds - Ca_i);
dY(11, 1) = -i_DSCaTotal/(2.0*V_ds_ratio*ViF) - Ca_dsi_Xfer;

% To match the CellML version, use the next three lines: ------------------
%i_Ca_L_Ca_ds = currents(24);
%Kdecay = 10.0;   % per_second (in intracellular_calcium_concentration)
%dY(11, 1) = -i_Ca_L_Ca_ds/(2.0*V_ds_ratio*ViF) - Y(11)*Kdecay;
% There are 2 differences between the CellML version and this version:
% 1. dCads/dt does not include INaCads
% 2. dCads/dt uses K*[Ca]ds; this model uses K([Ca]ds-[Ca]i) - more
%    realistic in terms of physics of ion diffusion.
%--------------------------------------------------------------------------


% 12. Ca_i
i_MemCaTotal = currents(35); %-2 * i_NaCa_cyt + i_Ca_L_Ca_cyt + i_b_Ca;
i_CaTot      = currents(36); %i_MemCaTotal + i_DSCaTotal;
i_up = currents(38); % Ca_i/K_2*alpha_up-Ca_up*K_1/K_2*beta_up;
dY(12, 1) = -i_MemCaTotal/(2.0*ViF)+ ...
    Ca_dsi_Xfer * V_ds_ratio + ...
    i_rel*V_rel_ratio/V_i_ratio-...
    dY(9, 1) - dY(10, 1) - i_up;

% To match the CellML version, use the next 6 lines: ----------------------
%i_NaCa_ds     = currents(31);
%i_MemCaTotal = i_MemCaTotal -2.0*i_NaCa_ds;
%dY(12, 1) = -i_MemCaTotal/(2*ViF) ... % -(i_Ca_L_Ca_cyt+i_b_Ca-2.0*i_NaCa_cyt-2.0*i_NaCa_ds) / (2.0*1.0*V_i*F)
%    + Y(11)*V_ds_ratio*Kdecay ...
%    + i_rel*V_rel_ratio/V_i_ratio ...
%    - dY(9, 1) - dY(10, 1) - i_up;
% The CellML version inlcudes the iNaCads in the computation of dCai/dt.
% This version puts this current in with dCads/dt
% The CellML version multiplies the [Ca]ds flux by 0.1 - the V_ds volume
% fraction. This does not seem physically realistic in terms of diffusion.
%--------------------------------------------------------------------------

% 13, 14. Ca uptake and release pools
dY(14, 1) = V_i_ratio/V_up_ratio*i_up-i_trans;
dY(13, 1) = V_up_ratio/V_rel_ratio*i_trans-i_rel;

% 15. Internal potassium
i_MemKTotal = currents(28); % i_K1+i_Kr+i_Ks+i_Ca_L_K_cyt+i_Ca_L_K_ds+i_to-2.0*i_NaK;
dY(15, 1) = -i_MemKTotal / ViF;


% 16. Internal sodium
i_MemNaTotal = currents(37);
dY(16, 1) = -i_MemNaTotal / ViF;

% To match the CellML version: --------------------------------------------
% i_bK  = currents(14);
% i_KNa = currents(16);
% i_MemKTotal = i_MemKTotal - i_bK - i_KNa;
% dY(15, 1) = -i_MemKTotal / ViF;
% The Noble98 CellML version does not include an i_bK or an i_KNa in the
% computation of dKi/dt

% i_NaCa_ds  = currents(31);
% i_MemNaTotal = i_MemNaTotal - 3*i_NaCa_ds;
% dY(16, 1) = -i_MemNaTotal / ViF;
% The Noble98 CellML version does not include the i_NaCa_ds in the
% computation of dNai/dt - the only difference
%--------------------------------------------------------------------------


% Stimulus current
if (time >= stim_start) && (time <= stim_end) && (time-stim_start-floor((time-stim_start)/stim_period)*stim_period <= stim_duration)
   i_Stim = stim_amplitude;
else
   i_Stim = 0.0;
end;

% 17. Membrane potential
% To match the CellML version, se the next line: --------------------------
% i_MemNaTotal = i_MemNaTotal + 3*i_NaCa_ds;
% The CellML version does not include the i_NaCa_ds current to compute
% dNai/dt but does include it in dVm/dt
%--------------------------------------------------------------------------
dY(17, 1) = -(i_Stim+ ...
      i_MemKTotal  + ...  % All the K currents
      i_MemNaTotal + ...  % All the Na currents
      i_CaTot ...         % All the Ca currents
    )/Cm;


% xr1
alpha_xr1 = 50.0/(1.0+exp(-(Vm-5.0)/9.0));
beta_xr1 = 0.05*exp(-(Vm-20.0)/15.0);
dY(18, 1) = alpha_xr1*(1.0-Y(18))-beta_xr1*Y(18);

% xr2
alpha_xr2 = 50.0/(1.0+exp(-(Vm-5.0)/9.0));
beta_xr2 = 0.4*exp(-((Vm+30.0)/30.0)^3.0);
dY(19, 1) = alpha_xr2*(1.0-Y(19))-beta_xr2*Y(19);

% xS
alpha_xs = 14.0/(1.0+exp(-(Vm-40.0)/9.0));
beta_xs = 1.0*exp(-Vm/45.0);
dY(20, 1) = alpha_xs*(1.0-Y(20))-beta_xs*Y(20);

% r - fast activation of Ito
dY(21, 1) = 333.0*(1.0/(1.0+exp(-(Vm+4.0)/5.0))-Y(21));

% s - slow activation of Ito
alpha_s = 0.033*exp(-Vm/17.0);
beta_s  = 33.0/(1.0+exp(-0.125*(Vm+10.0)));
dY(22, 1) = alpha_s*(1.0-Y(22))-beta_s*Y(22);

% hD - drug bound Na channel inactivation
hD           = Y(23);
Ina_shift_hD = params(11);
alpha_hD     = 20.0 * exp(-0.125*(Vm+75.0-Ina_shift_hD));
beta_hD      = 2000.0/(1.0+320.0*exp(-0.1*(Vm+75.0-Ina_shift_hD)));
dY(23, 1)    = alpha_hD * iNaIp - beta_hD * hD + ...
    (Ina_drug_kr * iNaR  + Ina_drug_ka * iNaA) * Ina_drug_conc - ...
    (Ina_drug_lr * iNaRp + Ina_drug_la * iNaAp); % Fix this alpha_hD * (1.0 - hD) - beta_hD * hD;

% b - drug bound Na channels
dY(24) = (Ina_drug_kr * iNaR  + Ina_drug_ka * iNaA  + Ina_drug_ki * iNaI ) * Ina_drug_conc - ...
         (Ina_drug_lr * iNaRp + Ina_drug_la * iNaAp + Ina_drug_li * iNaIp);
     
end

%==========================================================================
%
function currents = nvkn1998currents( time, states, params )
    % This function is mainly for currents but it also computes a lot of other 
    % "temporary" results

    %----------------------------------------------------------------------
    % State variables - Use meaningful names for variables
    %----------------------------------------------------------------------
    Vm        = states(17);  % mV
    Ca_ds     = states(11);  % mM Dyadic space Calcium
    Ca_i      = states(12);  % mM cytosolic calcium
    Ca_rel    = states(13);  % mM SR Ca release concentration
    Ca_up     = states(14);  % mM SR Ca uptake concentration
    K_i       = states(15);  % mM Internal potassium
    Na_i      = states(16);  % mM Internal sodium
    % gates
    gate_d    = states(1);   % dimensionless L-type Ca channel d gate
    gate_f2   = states(2);   % dimensionless L-type Ca channel f2 gate
    gate_f2ds = states(3);   % dimensionless L-type Ca channel Dyadic space f2 gate
    gate_f    = states(4);   % dimensionless L-type Ca channel f gate
    f_activ   = states(5);   % dimensionless  calcium release kinetics
    %  6: ProdFrac (dimensionless) calcium release kinetics
    gate_h    = states(7);   % dimensionless fast sodium current h gate
    gate_m    = states(8);   % dimensionless fast sodium current m gate
    gate_hD   = states(23);  % dimensionless fast sodium current hD gate
    gate_b    = states(24);  % dimless
    
    
    numberOfCurrentVariables = 42; % has to match value in calcCurrents
    currents  = zeros( 1, numberOfCurrentVariables );

    %----------------------------------------------------------------------
    % Get parameters - use meaningful names
    %----------------------------------------------------------------------
    T             = params( 2);   % 310    Kelvin Temperature
    g_Na          = params( 3);   %   2.5  microS Conductance of fast sodium current
    Na_o          = params(12);   % 140    mM     External sodium
    K_o           = params(13);   %   5.4  mM     External potassium
    Ca_o          = params(14);   %   2    mM     External calcium
    g_K1          = params(15);   % microS  inward rectifier potassium current
    K_mk1         = params(16);   % mM      inward rectifier potassium current
    g_Kr1         = params(17);   % uS      conductance of rapid delayed rectifier component 1
    g_Kr2         = params(18);   % uS      conductance of rapid delayed rectifier component 2
    g_Ks          = params(19);   % uS      conductance of slow delayed rectifier 
    P_kna         = params(20);   % dim-less Na component of E_Ks
    g_bK          = params(21);   % uS      conductance of background K current
    g_to          = params(22);   % uS      conductance of transient outward K current
    g_KNa         = params(23);   % uS      conductance of sodium-sensitive K current
    k_KNa         = params(24);   % mM      Km for Nai in sodium-sensitive K current
    i_NaK_max     = params(25);   % nA      Max INaK
    K_mK          = params(26);   % mM      Km for Ko
    K_mNa         = params(27);   % mM      Km for Nai
    g_bna         = params(28);   % uS      conductance of background Na current
    g_pna         = params(29);   % uS      conductance of persistent Na current
    P_Ca          = params(30);   % nA/mM   L-type Ca ch Permeability
    P_CaK         = params(31);   % dim-less K comp of ICaL
    P_CaNa        = params(32);   % dim-less Na comp of ICaL
    FrICa         = params(33);   % dim-less Fraction of L-type Ca ch in Dyadic space
    g_bca         = params(34);   % uS       conductance of background Ca current
    FRiNaCa       = params(35);   % dim-less Fraction of NCX in dyadic space
    k_NaCa        = params(36);   % nA       NCX rate
    gamma         = params(37);   % dim-less Voltage dependence of NCX
    d_NaCa        = params(38);   % dim-less NCX denominator term
    alpha_up      = params(39);   % mM/s
    beta_up       = params(40);   % mM/s
    K_cyca        = params(41);   % mM 
    K_srca        = params(42);   % mM
    K_xcs         = params(43);   % dim-less
    K_m_rel       = params(44);   % 1/s
    K_leak_rate   = params(45);   % 1/s
    Kdecay        = params(47);   % 
    Km_f2         = params(61); % 1e-2;   % millimolar (in L_type_Ca_channel)
    Km_f2ds       = params(62); % 0.001;  % millimolar (in L_type_Ca_channel)
%    DCa           = params(54);   % 1/s Dyadic space diffusion
    %----------------------------------------------------------------------
    % Constants
    %----------------------------------------------------------------------
    F      = 96485.3415;  % coulomb_per_mole (in membrane)
    R      = 8314.472;    % joule_per_kilomole_kelvin (in membrane)
    n_NaCa = 3;           % Ratio of sodium to calcium transported by 
                          %  sodium-calcium exchanger    
    EPSILON = 1e-4; % something close to 0 for L'Hopital's rule

    %----------------------------------------------------------------------
    % Computed variables
    %----------------------------------------------------------------------
    RTF  = R*T/F;
    

    %----------------------------------------------------------------------
    % current 1 - Fast sodium current INa
    iNaA  = gate_m * gate_m * gate_m * gate_h;  % m^3 h
    iNaR  = gate_h - iNaA;
    iNaI  = 1 - gate_b - gate_h;
    iNaAp = gate_m * gate_m * gate_m * gate_hD;  % m^3 hD
    iNaRp = gate_hD - iNaAp;
    iNaIp = gate_b  - gate_hD;
    currents( 1 ) = iNaR;
    currents( 2 ) = iNaA;
    currents( 3 ) = iNaI;
    currents( 4 ) = iNaRp;
    currents( 5 ) = iNaAp;
    currents( 6 ) = iNaIp;

    E_mh = RTF*log((Na_o+0.12*K_o)/(Na_i+0.12*K_i));
    i_Na = g_Na * iNaA * (Vm - E_mh);
    currents( 7 ) = i_Na;
    currents( 8 ) = E_mh;
    %----------------------------------------------------------------------

    %----------------------------------------------------------------------
    % current 2 - Inward rectifier current IK1
    E_K   = RTF*log(K_o/K_i);
    VmEK  = Vm-E_K;
    i_K1  = g_K1*(K_o/(K_o+K_mk1))*VmEK/(1.0+exp((VmEK-10.0)*1.25/RTF));
    currents( 9) = E_K;
    currents(10) = i_K1;
    %----------------------------------------------------------------------

    %----------------------------------------------------------------------
    % current 3 - Rapid component of delayed rectifier current IKr
    i_Kr  = (g_Kr1*states(18)+g_Kr2*states(19)) * VmEK / (1.0+exp((Vm+9.0)/22.4));
    currents(11) = i_Kr;
    %----------------------------------------------------------------------
    
    %----------------------------------------------------------------------
    % current 4 - Slow component of delayed rectifier current IKs
    E_Ks  = RTF*log((K_o+P_kna*Na_o)/(K_i+P_kna*Na_i));
    i_Ks  = g_Ks*states(20)*states(20)*(Vm-E_Ks);
    currents(12) = E_Ks;
    currents(13) = i_Ks;
    %----------------------------------------------------------------------
    
    %----------------------------------------------------------------------
    % current 5 - Background potassium current IbK
    i_bK  = g_bK * VmEK;
    currents(14) = i_bK;
    %----------------------------------------------------------------------

    %----------------------------------------------------------------------
    % current 6 - Transient outward potassium current Ito
    i_to  = g_to * states(21) * states(22) * VmEK;
    currents(15) = i_to;
    %----------------------------------------------------------------------

    %----------------------------------------------------------------------
    % current 7 - Sodium-sensitive potassium current IKNa
    i_KNa = g_KNa * (Na_i/(k_KNa + Na_i)) * VmEK;
    currents(16) = i_KNa;
    %----------------------------------------------------------------------

    %----------------------------------------------------------------------
    % current 8 - Sodium-potassium pump current INaK
    i_NaK = i_NaK_max * (K_o/(K_mK+K_o)) * (Na_i/(K_mNa+Na_i));
    currents(17) = i_NaK;
    %----------------------------------------------------------------------
    
    %----------------------------------------------------------------------
    % current 9 - Background sodium current IbNa
    E_Na = RTF*log(Na_o/Na_i);
    VmENa = Vm-E_Na;
    i_b_Na = g_bna * VmENa;
    currents(18) = E_Na;
    currents(19) = i_b_Na;
    %----------------------------------------------------------------------    
    
    %----------------------------------------------------------------------
    % current 10 - Persistent sodium current IpNa
    i_p_Na = g_pna * VmENa / (1.0+exp(-(Vm+52.0)/8.0));
    currents(20) = i_p_Na;
    %----------------------------------------------------------------------    
    
    %----------------------------------------------------------------------
    % L-type Calcium channel currents
    VmRTF     =   Vm    /   RTF;
    Vm50RTF   = (Vm - 50.0) / RTF;
    Vm50RT2F  = 2 * Vm50RTF;       % (Vm-50)/(RT/(2F))
    eVm50RTF  = exp( -Vm50RTF );
    eVm50RT2F = exp( -Vm50RT2F);
    e50RTF    = exp(  50.0/RTF);
    e100RTF   = e50RTF * e50RTF;
    % L'Hopital's Rule:
    if abs(Vm - 50) < EPSILON
        Vm50RTFdiv1meVm50RTF   = 1;
        Vm50RT2Fdiv1meVm50RT2F = 1;
    else
        Vm50RTFdiv1meVm50RTF   = Vm50RTF/(1.0-eVm50RTF);
        Vm50RT2Fdiv1meVm50RT2F = Vm50RT2F/(1.0-eVm50RT2F);
    end
    % Modified 05.22.2015: changed names to reflect calculations
    Caie50RT2FmCaoeVmRT2F   = Ca_i  * e100RTF - Ca_o * eVm50RT2F;
    % Orig paper and cellml versions use Cai_i instead of Ca_ds below:
    % Cadse100RTFmCaoeVmRT2F  = Ca_ds * e100RTF - Ca_o * eVm50RT2F;
    Cadse50RT2FmCaoeVmRT2F  = Ca_i * e100RTF - Ca_o * eVm50RT2F;
    Kie50RTFmKoeVmRTF       = K_i   * e50RTF  - K_o  * eVm50RTF;
    Naie50RTFmNaoeVmRTF     = Na_i  * e50RTF  - Na_o * eVm50RTF;
    % Modified May 23 2015
    % Old formulation:
    %dff2      = gate_d * gate_f * gate_f2;
    %dff2ds    = gate_d * gate_f * gate_f2ds;
    dff2      = gate_d * (1 - gate_f ) * Km_f2  / ( Ca_i + Km_f2);
    dff2ds    = gate_d * (1 - gate_f ) * Km_f2ds/ (Ca_ds + Km_f2ds);

    %----------------------------------------------------------------------
    % current 11 - Cytosolic L-type calcium current ICaLCa
    i_Ca_L_Ca_cyt = (1.0-FrICa)*2.0*P_Ca* dff2   ...
        *Vm50RT2Fdiv1meVm50RT2F* Caie50RT2FmCaoeVmRT2F;
    currents(21)  = i_Ca_L_Ca_cyt;
    %----------------------------------------------------------------------

    %----------------------------------------------------------------------
    % current 12 - Cytosolic L-type potassium current ICaLK
    i_Ca_L_K_cyt  = (1.0-FrICa)*P_CaK*P_Ca* dff2   ...
        *Vm50RTFdiv1meVm50RTF * Kie50RTFmKoeVmRTF;
    currents(22)  = i_Ca_L_K_cyt;
    %----------------------------------------------------------------------

    %----------------------------------------------------------------------
    % current 13 - Cytosolic L-type sodium current ICaLNa
    i_Ca_L_Na_cyt = (1.0-FrICa)*P_CaNa*P_Ca* dff2   ...
        *Vm50RTFdiv1meVm50RTF * Naie50RTFmNaoeVmRTF;
    currents(23)  = i_Ca_L_Na_cyt;
    %----------------------------------------------------------------------

    %----------------------------------------------------------------------
    % current 14 - Dyadic space L-type calcium current ICaLCads
    i_Ca_L_Ca_ds  = FrICa*2.0*P_Ca*  dff2ds ...
        *Vm50RT2Fdiv1meVm50RT2F* Cadse50RT2FmCaoeVmRT2F;
    currents(24)  = i_Ca_L_Ca_ds;
    %----------------------------------------------------------------------

    %----------------------------------------------------------------------
    % current 15 - Dyadic space L-type potassium current ICaLKds
    i_Ca_L_K_ds   = FrICa*P_CaK*P_Ca*  dff2ds ...
        *Vm50RTFdiv1meVm50RTF * Kie50RTFmKoeVmRTF;
    currents(25)  = i_Ca_L_K_ds;
    %----------------------------------------------------------------------

    %----------------------------------------------------------------------
    % current 16 - Dyadic space L-type sodium current ICaLNads
    i_Ca_L_Na_ds  = FrICa*P_CaNa*P_Ca* dff2ds ...
        *Vm50RTFdiv1meVm50RTF * Naie50RTFmNaoeVmRTF;
    currents(26)  = i_Ca_L_Na_ds;
    %----------------------------------------------------------------------
    i_Ca_L = i_Ca_L_Ca_cyt + i_Ca_L_K_cyt + i_Ca_L_Na_cyt + ...
             i_Ca_L_Ca_ds  + i_Ca_L_K_ds  + i_Ca_L_Na_ds;
    %----------------------------------------------------------------------    

    currents(27) = i_Ca_L;

    i_MemKTotal = i_K1 + i_Kr + i_Ks + i_bK + i_to + i_KNa - 2.0*i_NaK + ...
                    i_Ca_L_K_cyt + i_Ca_L_K_ds;
    currents(28) = i_MemKTotal;
    
    %----------------------------------------------------------------------
    % current 17 - Background calcium current IbCa
    E_Ca = 0.5*RTF*log(Ca_o/Ca_i);
    i_b_Ca = g_bca*(Vm-E_Ca);
    currents(29) = E_Ca;
    currents(30) = i_b_Ca;
    %----------------------------------------------------------------------    
    
    %----------------------------------------------------------------------
    % current 18 - Dyadic space sodium-calcium exchanger current INaCads
    eGammaVmRTF = exp(gamma*(n_NaCa-2.0)*VmRTF);
    eGm1VmRTF   = exp((gamma-1.0)*(n_NaCa-2.0)*VmRTF);
    nai3        = Na_i * Na_i * Na_i;
    nao3        = Na_o * Na_o * Na_o;
    i_NaCa_ds   =   FRiNaCa*    k_NaCa*(eGammaVmRTF* nai3 * Ca_o - ...
                                        eGm1VmRTF  * nao3 * Ca_ds)/ ...
                   ((1.0 + d_NaCa*(Ca_ds*nao3 + Ca_o*nai3))*(1.0+Ca_ds/0.0069));
    currents(31) = i_NaCa_ds;
    %----------------------------------------------------------------------
    
    %----------------------------------------------------------------------
    % current 19 - Cytosolic sodium-calcium exchanger current INaCads
    i_NaCa_cyt = (1.0-FRiNaCa)*k_NaCa*(eGammaVmRTF* nai3 * Ca_o - ...
                                       eGm1VmRTF  * nao3 * Ca_i )/ ...
                   ((1.0 + d_NaCa*(Ca_i *nao3 + Ca_o*nai3))*(1.0+Ca_i/0.0069));
    currents(32) = i_NaCa_cyt;
    %----------------------------------------------------------------------
    i_NaCa = i_NaCa_cyt + i_NaCa_ds;
    currents(33) = i_NaCa;
    
    i_DSCaTotal  = -2 * i_NaCa_ds  + i_Ca_L_Ca_ds;
    currents(34) = i_DSCaTotal;
    i_MemCaTotal = -2 * i_NaCa_cyt + i_Ca_L_Ca_cyt + i_b_Ca;
    currents(35) = i_MemCaTotal;
    i_CaTot = i_MemCaTotal + i_DSCaTotal;
    currents(36) = i_CaTot;

    i_MemNaTotal =  i_Na + i_p_Na + i_b_Na + 3.0*i_NaK + 3.0*i_NaCa + i_Ca_L_Na_cyt + i_Ca_L_Na_ds;
    currents(37) = i_MemNaTotal;
        
    %----------------------------------------------------------------------
    % SR current 1 - calcium pump current Iup
    K_1 = K_cyca*K_xcs/K_srca;
    K_2 = Ca_i+Ca_up*K_1+K_cyca*K_xcs+K_cyca;
    i_up = Ca_i/K_2*alpha_up-Ca_up*K_1/K_2*beta_up;
    currents(38) = i_up;
    %----------------------------------------------------------------------
    
    %----------------------------------------------------------------------
    % SR current 2 - calcium translocation current Itr
    i_trans = 50.0*(Ca_up-Ca_rel);
    currents(39) = i_trans;
    %----------------------------------------------------------------------

    %----------------------------------------------------------------------
    % SR current 3 - calcium release current Irel
    release_activation = f_activ/(f_activ+0.25);
    release_activation = release_activation * release_activation;
    i_rel = ( release_activation * K_m_rel  + K_leak_rate) * Ca_rel;
    currents(40) = i_rel;
    %----------------------------------------------------------------------

    Ca_dsi_Xfer = Kdecay * (Ca_ds - Ca_i);
    currents(41) = Ca_dsi_Xfer;
end
%==========================================================================
% End of file
%==========================================================================
